# Supplementary material for: Protective Effect of Nanobodies Targeting Sip Protein Against Streptococcus agalactiae Infection in Tilapia (Oreochromis niloticus)
Source: Animals (Basel). 2025 Nov 4;15(21):3207. doi: 10.3390/ani15213207 (PMC12609131; doi:10.3390/ani15213207)
Supplement: Supplementary file 1 [file animals-15-03207-s001.zip]

Archive with 1 entries (1 files):
- animals-3949850-supplementary.pdf
